# Supplementary material for: Effects of Cape Cobra (Naja nivea) Venom and Its Isolated Protein on the Modulation of Platelet Activation
Source: Toxins (Basel). 2026 Apr 30;18(5):211. doi: 10.3390/toxins18050211 (PMC13211613; doi:10.3390/toxins18050211)
Supplement: Supplementary file 1 [file toxins-18-00211-s001.zip]

Archive with 1 entries (1 files):
- toxins-4207230-supplementary.pdf
